# Supplementary material for: Spectrometric Analysis of the Wear from Metallic and Ceramic Dental Implants following Insertion: An In Vitro Study
Source: Materials (Basel). 2022 Feb 4;15(3):1200. doi: 10.3390/ma15031200 (PMC8838065; doi:10.3390/ma15031200)
Supplement: Supplementary file 1 [file materials-15-01200-s001.zip]

Archive with 1 entries (1 files):
- Spectrometric Analysis of the Wear from Metallic and Ceramic Dental Implants Following Insertion. All Data.xlsx
