# Supplementary material for: Spectrometric Analysis of the Wear from Metallic and Ceramic Dental Implants following Insertion: An In Vitro Study
Source: Materials (Basel). 2022 Feb 4;15(3):1200. doi: 10.3390/ma15031200 (PMC8838065; doi:10.3390/ma15031200)
Supplement: Supplementary file 1 [file materials-15-01200-s001.zip › Spectrometric Analysis of the Wear from Metallic and Ceramic Dental Implants Following Insertion. All Data.xlsx]

## Sheet: Straumann
Block 1	8 mm BLT	12 mm BLT	14 mm BLT	16 mm BLT	Osteotomy	Average
Coronal	655	904	1140	1090	0	947.25
Middle	808	1383.5	1580	1915	0	1421.62
Apical	813	0	627	528	0	492
Red = parenthesis (low confidence in measurement, element below limit of quntitation). 0 indicates element not detected.
Block 2	8 mm BLT	12 mm BLT	14 mm BLT	16 mm BLT	Osteotomy	Average
Coronal	333	1120	1050	1170	0	918.25
Middle	0	387.5	163	665.5	0	304
Apical	569	350	521	0	0	360

## Sheet: Nobel Active
Block 1	10mm	11.5mm	15mm	Average	Osteotomy	Osteotomy 2
Coronal	1930	1520	2340	1930	0	428
Middle	1110	901	1850	1287	0	612
Apical	789	472	901	720.667	0	0
Red = parenthesis (low confidence in measurement, below limit of quantitation). 0 Indicates non detectable.
Block 2	10mm	11.5mm	15mm	Average	Osteotomy	Osteotomy 2
Coronal	1850	1830	2510	2063.33	0	428
Middle	1290	1270	1960	1506.67	0	612
Apical	1150	677	971	932.667	0	0

## Sheet: Nobel Replace
Block 1	10mm	11.5mm	13mm	Average	Osteotomy
Coronal	799	1140	1630	1190	290
Middle	1300	1190	988	1159	0
Apical	743	704	564	670	0
Red = parenthesis (low confidence in measurement, below limit of quantitation). 0 Indicates non detectable.
Block 2	10mm	11.5mm	13mm	Average	Osteotomy
Coronal	695	1940	1340	1325	0
Middle	1040	1540	1150	1243	0
Apical	751	1060	614	808	0

## Sheet: Astra
Block 1	Implant 1	Implant 2	Implant 3	Implant 4	Average	Osteotomy
Coronal	1450	1380	2060	2330	1805	289
Middle	2700	3770	3370	4050	3472.5	585
Apical	774	1950	1590	1730	1511	653
Red = parenthesis (low confidence in measurement, below limit of quantitation). 0 Indicates non detectable.
Block 2	Implant 1	Implant 2	Implant 3	Implant 4	Average	Osteotomy
Coronal	1800	1490	2200	2900	2097.5	299
Middle	1470	2200	2740	3050	2365	0
Apical	896	2840	1390	2040	1791.5	0

## Sheet: Zeramex
Block 1	Implant 1	Implant 2	Implant 3	Implant 4	Average	Osteotomy
Coronal	0	0	-	-	0	0
Middle	0	0	-	-	0	244
Apical	0	0	-	-	0	0
Average	0	0	-	-	0	81.3333
Red = parenthesis (low confidence in measurement)
Block 2	Implant 1	Implant 2	Implant 3	Implant 4	Average	Osteotomy
Coronal	0	0	-	-	0	0
Middle	0	442	-	-	221	519
Apical	0	0	-	-	0	0
Average	0	147.333	-	-	73.6667	173
Zirconium Levels
Block 1	Implant 1	Implant 2	Implant 3	Implant 4	Average	Osteotomy
Coronal	137	190	-	-	163.5	126
Middle	153	182	-	-	167.5	134
Apical	150	166	-	-	158	142
Average	146.667	179.333	-	-	163	134
Red = parenthesis (low confidence in measurement)
Block 2	Implant 1	Implant 2	Implant 3	Implant 4	Average	Osteotomy
Coronal	148	157	-	-	152.5	172
Middle	235	131	-	-	183	161
Apical	140	140	-	-	140	153
Average	174.333	142.667	-	-	158.5	162

## Sheet: Zeramex 2
Block 1	Implant 1	Implant 2	Implant 3	Implant only	Average	Osteotomy
Coronal	0	0	0	-	0	0
Middle	473	0	0	0	157.667	316
Apical	449	0	0	-	149.667	0
Average	307.333	0	0	0	102.444	105.333
Red = parenthesis (low confidence in measurement)
Block 2	Implant 1	Implant 2	Implant 3	Implant only	Average	Osteotomy
Coronal	0	0	0	-	0	0
Middle	0	0	0	0	0	0
Apical	0	0	0	-	0	0
Average	0	0	0	0	0	0
----------------------	----------------------	----------------------	----------------------	----------------------	----------------------	----------------------	----------------------
Zirconium Levels
Block 1	Implant 1	Implant 2	Implant 3	Implant only	Average	Osteotomy
Coronal	137	162	136	-	145	132
Middle	135	148	121	811000	134.667	140
Apical	141	140	136	-	139	144
Average	137.667	150	131	811000	139.556	138.667
Red = parenthesis (low confidence in measurement)
Block 2	Implant 1	Implant 2	Implant 3	Implant only	Average	Osteotomy
Coronal	147	162	128	-	145.667	132
Middle	222	254	172	-	216	258
Apical	145	142	138	-	141.667	135
Average	171.333	186	146	#DIV/0!	167.778	175

## Sheet: Zeramex 3
Block 1	Implant 1	Implant 2	Implant 3	Implant 4	Implant 5	Average		Red = parenthesis (low confidence in measurement)
Coronal	0	0	0	0	0	0
Middle	378	0	0	552	502	286.4
Apical	0	0	0	0	0	0
Average	126	0	0	184	167.333	95.4667
Block 2	Implant 1	Implant 2	Implant 3	Implant 4	Implant 5	Average
Coronal	0	0	0	0	0	0
Middle	0	377	0	0	0	75.4
Apical	0	0	273	0	0	54.6
Average	0	125.667	91	0	0	43.3333
Zirconium Levels
Block 1	Implant 1	Implant 2	Implant 3	Implant 4	Implant 5	Average
Coronal	278	187	161	193	152	194.2
Middle	202	142	123	182	145	158.8
Apical	175	140	140	173	143	154.2
Average	218.333	156.333	141.333	182.667	146.667	169.067
									Red = parenthesis (low confidence in measurement)
Zirconium Levels
Block 2	Implant 1	Implant 2	Implant 3	Implant 4	Implant 5	Average
Coronal	144	128	139	149	166	145.2
Middle	137	137	146	168	170	151.6
Apical	149	137	146	149	149	146
Average	143.333	134	143.667	155.333	161.667	147.6
